# Supplementary material for: Aerosol of Enoximone/Hydroxypropyl-β-Cyclodextrin Inclusion Complex, Biopharmaceutical Evidence for ARDS Applicability
Source: Pharmaceutics. 2024 Sep 19;16(9):1221. doi: 10.3390/pharmaceutics16091221 (PMC11435411; doi:10.3390/pharmaceutics16091221)
Supplement: Supplementary file 1 [file pharmaceutics-16-01221-s001.zip]

Archive with 1 entries (1 files):
- pharmaceutics-3178145-supplementary.pdf
